# Supplementary material for: The Plant Growth-Promoting Fungus MF23 (Mycena sp.) Increases Production of Dendrobium officinale (Orchidaceae) by Affecting Nitrogen Uptake and NH4+ Assimilation
Source: Front Plant Sci. 2021 Jul 15;12:693561. doi: 10.3389/fpls.2021.693561 (PMC8451717; doi:10.3389/fpls.2021.693561)
Supplement: Supplementary file 1 [file Data_Sheet_1.zip]

Archive with 11 entries (11 files):
- .DS_Store
- Image_1.png
- Image_2.tif
- Image_3.tif
- Image_4.tif
- Image_5.png
- Image_6.tif
- Image_7.docx
- Table_1.docx
- Table_2.docx
- Table_3.docx
